# Supplementary material for: A Novel Missense Variant in LHX4 in Three Children with Multiple Pituitary Hormone Deficiency Belonging to Two Unrelated Families and Contribution of Additional GLI2 and IGFR1 Variant
Source: Children (Basel). 2025 Mar 14;12(3):364. doi: 10.3390/children12030364 (PMC11941417; doi:10.3390/children12030364)
Supplement: Supplementary file 1 [file children-12-00364-s001.zip › children-3478755-TABLE 6 - SUPPLEMENTAL MATERIAL.xlsx]

## Sheet: Foglio1
Paper	this paper	this paper	this paper	this paper	Machinis(2001)[28]	Machinis(2001)[28]	Tajima (2007) [24]	Castinetti (2008)[21]	Castinetti (2008)[21]	Castinetti (2008)[21]	Castinetti (2008)[21]	Pfaeffle (2008)[25]	Pfaeffle (2008)[25]	Pfaeffle (2008)[25]	Pfaeffle (2008)[25]	Tajima(2009)[30]	Takagi (2012)[31]	Takagi (2012)[31]	Gregory (2015)[27]	Gregory (2015)[27]	Rochette (2015)[56]	Rochette (2015)[56]	Rochette (2015)[56]	Rochette (2015)[56]	Rochette (2015)[56]	Cohen (2017)[23]	Cohen (2017)[23]	Cohen (2017)[23]	Cohen (2017)[23]	Cohen (2017)[23]	Cohen (2017)[23]	Cohen (2017)[23]	Hemwong (2019)[32]	Fang (2020)[33]	Vishnopolska (2021)[29]	Vishnopolska (2021)[29]	Vishnopolska (2021)[29]		Dateki (2010)[34]	Filges (2012)[35]	Capra (2013)[37]	Samarasinghe (2022)[36]
Proband	FAMILY A, III.1	FAM. B, III.I	FAM. B, III.2	FAM.B. III-3	proband IV1	proband IV3	Japanese girl	Pedigree A III1	Pedigree A III2	Pedigree B	Pedigree C	familyA-1	familyA-2	familyB	familyC	Japanese boy	Pedigree 1	Pedigree 2	IIIb	IIIc	pedigree A	pedigree B	pedigree C	pedigree D	pedigree E	family1 II2	family2 II2	family3 II1	family4 II1	family5 II1	family6 II2	family7 II1	A patient	P48	P 4	P 5	P 6		The patient (Japanese girl)	case report		Sinhalese patien
LHX4 variants	c.481C>G	c.481C>G	c.481C>G	c.481C>G	c.607–1G>C	c.607–1G>C	c.1162C>A	c.293_294insC	c.293_294insC	c.269C>T	c.1108G>A	c.628G>C	c.628G>C	c.250C>T	c.569T>G	c.302T>C	c.249-1G>A	c.223G>A	c.377C>T	c.377C>T	c.611G>A	c.724_726del	c.812A>G	c.1037A>G	c.1037A>G	c.194C>T	c.487A>C	c.662G>A	c.704G>A	c.143_144delGA	c.393C>G	c.606+1G>T	c.364C>T	c.1165C>A	c.300G>T	c.611G>T	c.251G>A		522 009-bp deletion in LHX4	1q25.2q25.3x1*	1q24.3q31.1x1*
Esonic/intronic location	esonic (Ex 4)	esonic (Ex 4)	esonic (Ex 4)	esonic (Ex 4)	intonic	intonic	esonic (Ex 6)	esonic (Ex 3)	esonic (Ex 3)	esonic (Ex 3)	esonic (Ex 6)	esonic (Ex 5)	esonic (Ex 5)	esonic (Ex 3)	esonic (Ex 4)	esonic (Ex 3)	esonic (Ex 3)	esonic (Ex 2)	esonic (Ex 3)	esonic (Ex 3)	esonic (Ex 5)	esonic (Ex 5)	esonic (Ex 6)	esonic (Ex 6)	esonic (Ex 6)	esonic (Ex 2)	esonic (Ex 4)	esonic (Ex1)	esonic (Ex 5)	esonic (Ex 2)	esonic (Ex 4)	intronic	esonic (Ex 2)	esonic (Ex 6)	esonic (Ex 2)	esonic (Ex 5)	esonic (Ex 3)					exon 5 and exon 6
Protein domain location	HOM	HOM	HOM	HOM	splice-acceptor site preceding exon 5	splice-acceptor site preceding exon 5	C-Terminus	LIM2	LIM2	LIM2	C-Term	HOM	HOM	between the LIM domains	HOM	LIM2	LIM1	LIM1	LIM2	LIM2	HOM	—	—	—	—	LIM1	HOM	—	—	LIM1	LIM2	splice-donor site of intron 4	LIM2		LIM2	HD	LIM1
Proteic effect	p.Arg161Gly	p.Arg161Gly	p.Arg161Gly	p.Arg161Gly	NA	NA	p.Pro366Thr (other name P388T)	p.Thr99Asnfs*53	p.Thr99Asnfs*53	p.Thr90Met	p.Gly370Ser	p.Ala210Pro	p.Ala210Pro	p.Arg84Cys	p.Leu190Arg	p.Val101Ala	p.Arg84X	p.Val75Ile	p.T126M	p.T126M	p.Trp204X	p.Lys242del	p.Asn271Ser	p.Gln346Arg	p.Gln346Arg	p.Ala65Val	p.Thr163Pro	p.Arg221Gln	p.Arg235Gln	p.Arg48Thrfs*104	p.Tyr131*	—	p.Arg122Trp	p.(Pro389Thr)	p.Gln100His	p.Trp204Leu	p.Arg84His
Inheritance (S/F/M)	F	M	M	M	M	M	S	F	F	S	S	S	F	S	S	S	F	F	M/F	M/F	Not tested	M	Not tested	Not tested	Not tested	M	S	S	S	S	S	S	F	F	Not tested	Not tested	M		S	M	S
Sex	Male	Female	Male	Female	Male	Female	Female	Male	Male	Male	Female	Female	Female	Male	Female	Male	Female	Male	Male	Male	Male	Male	Female	Male	Female	Male	Male	Male	Male	Male	F	Male	Male	Male	Male	Male	Female		F	F	F	F
Birth L, P, CC	L 49 cm (0.15 SD); P 3290 gr (0.75 SD); CC 33 cm (-0.6 SD)	L 45 cm (-1.83 SD); P 2500 gr (-1.37 SD); CC 33,8 cm (0.19 SD)	L 38 cm (-4.28 DS); P 2.200 kg (-2.09 DS); CC 32 cm (-1.56)	L n.a.; P 2.690 kg (-0,31 DS); CC n.a.	___	___	L 40.5 cm (-2.2 SD), P 2216 g (-2.0 SD), CC ns cm	___	___	___	___	___	___	___	L ns cm; P 2807 g (-0,64 SD); CC ns cm	L 48 cm (-2,39 SD; P 2590 g (-1,67 SD); CC ns cm	L 51.0 cm (1.2 SD); P 3.3 kg (0.6 SD); CC ns cm.	L 51.0 cm (1.0 SD); P 3.3 kg (0.7 SD); CC ns cm.	L 51 cm (-0.02 SD); P 2440 gr (-2.4 SD); CC n.a.	L 47.5 cm (-2 SD); P 26000 gr (-1.8 SD); CC n.a.	___	___	___	___	___	___	___	___	___	___	___	___	L 41 cm (-2.0 SD); P 1,840 g (-2.0 SD); CC 32 cm (-1.35 SD)	___	__	__	__		L 48.0 cm (-0.2 SD); P 2.59 kg (-1.0 SD); CC 33 cm (-0.1 SD)	L 47 cm (-1,26 SD); P 2550 g (-0,9 SD), CC 33.5 cm (-0,06 SD)	L 46 cm (-0,93 SD); P 2,540 g (-0,8 SD); CC 33.5 cm (0,28 SD)
Age at first examination	17 mo	8.3 yrs	9 mo	14 days	___	___	3 mo	9 mo	4 yrs	10 yrs	18 yrs	7 yrs	7.8 yrs	5.75 yrs	2.5 mo	3.6 yrs	5 yrs	3 mo	___	___	2 yrs	1 mo	2 yrs	6 yrs	10 yrs	9.5 yrs	9 days	15.2 yrs	2.5 yrs	2.5 yrs	8 mo	1 day	2.9 yrs	23 yrs	2 yrs	11 yrs	7 yrs		1.5y	9 m	2.3y	9.3y
Height at first examination in cm (SD)	68.5 (-2SD)	94.5 (< - 4 SD)	69 (-4.48 SD)	not. available	short stature ns	short stature ns	___	NA (-4 SD)	NA (-2 SD)	___	___	NA (-4.8 SD)	NA (-4.0 SD)	NA (-4.8 SD)	NA (0 SD)	81.5 (-3.5 SD)	92.4 (-3.6 SD) [5y]	___	___	___	___	___	___	___	___	118 (-3 SD)	50.5 (-0.1 SD)	140 (-4.5 SD)	133 (-1.85 SD)	79 (-5 SD)	62 (-2 SD)	50 (-1 SD)	77 (-2.68 SD)	___	NA (-0.1 SD)	NA (-6.4 SD)	NA (-2.06 SD)		64.5 (-5.1 SD)	Normal ns cm	73.3 (-4.1 SDS)	NA (-6.63 SD)
Age at last examination (yrs)	DA AGGIUNGERE al nuovo controllo	15.8 y	4.7 y	4 mo	18 y	15 y	16 m	___	___	50 y	___	20 y	19 y	15y	2y	17y	16y	13y	___	___	___	___	___	___	___	___	___	___	___	___	___	___	___	___	__	__	__		17y	___	___	___
Height at the last examination cm (SD)	DA AGGIUNGERE al nuovo controllo	141.8 cm (< -3SD)	88.4 cm (<< -3SD)	56cm ( -3,86SD)	Normal stature ns	___	63 cm (-5.6 SD)	___	___	___	___	ns cm (- 2.4 SD ± 0.5)	ns cm (- 2.4 SD ± 0.5)	___	Normal stature ns	___	___	___	___	___	___	___	___	___	___	___	___	___	___	___	___	___	___	___	__	__	__		148.7 cm (-1.8 SD)	___	___	___
Anterior pituitary on MRI	Hypoplasia	Hypoplasia	Hypoplasia	hypoplast	hypoplast	hypoplast	hypoplast	hypoplast	hypoplast	hypoplast (empty sella syndrome)	Hypoplasia	Hypoplast	Hypoplast	Hypoplast	Hypoplast	hypoplast	hypoplast	hypoplast	Aplasia	Aplasia	Hypoplasia	hypoplast	Hypoplasia	Hypoplasia	Hypoplasia	Normal	Hypoplasia	Normal	Normal	Hypoplasia	Aplasia	Hypoplasia	hypoplast	___	hypoplast	hypoplast	Normal		hypoplast	absent	dislocated	hypoplast
Posterior pituitary on MRI	Ectopic	Ectopic	Ectopic	Ectopic (near optic chiasma)	Ectopic (near optic chiasma)	Ectopic (in the middle of the pituitary stalk)	Ectopic	Ectopic	Normal	Ectopic (higher part of the stalk)	Normal	Normal	Normal	Ectopic	Ectopic	Ectopic	Ectopic	Ectopic	Ectopic	Ectopic	Ectopic	Normal	Ectopic	Ectopic	Ectopic	Ectopic	Ectopic	Ectopic	Ectopic	Normal	Normal	Normal/Ectopic (2signals)	hypoplast	___	Ectopic	Normal	Normal		Ectopic	Ectopic	Ectopic	___
Pituitary stalk on MRI	interruption	thin	thin	thin	thin	thin	___	thin	Normal	thin	interruption	___	___	___	___	___	thin	thin	___	___	interrupted	Normal	thin	interrupted	interrupted	___	___	interrupted	___	___	___	___	thin	___	absent	Normal	Normal		___	interrupted	___	___
Other brain MRI abnormalities	//	//	//	//	Chiari malformation; poorly devoloped sella turcica; persistent craniopharyngeal canal	Chiari malformation; poorly devoloped sella turcica; persistent craniopharyngeal canal	Chiari malformation; poorly devoloped sella turcica	CC hypoplasia; poorly devoloped sella turcica	poorly devoloped sella turcica	//	//	cystic lesions within the pituitary gland	cystic lesions within the pituitary gland	//	//	Chiari syndrome	//	poorly devoloped sella turcica	___	___	//	//	//	//	//	//	poorly devoloped sella turcica	poorly devoloped sella turcica	severe bone malformation of sella turcica	poorly devoloped sella turcica		Chiari syndrome (TypeI); poorly devoloped sella turcica	//	___	Chiasm and papila hypoplasia, septo-optic dysplasia	//	//		cystic lesions within the pituitary gland; poorly devoloped sella turcica	poorly devoloped sella turcica	CC hypoplasia; poorly devoloped sella turcica; reduced WM, enlarged hemispheric, subarachnoid spaces, asymmetric lateral ventricles	___
Pituitary deficit(s)	GH	GH, LH, FSH	GH, TSH	GH, TSH and cortisol	GH, TSH, LH, FSH and ACTH	GH, TSH, and ACTH	GH, TSH, PRL, FSH, LH, ACTH	GH, TSH [LH/FSH n.e.]	GH, TSH [LH/FSH n.e.]	GH, ACTH, LH/FSH	GH, TSH, ACTH	GH, TSH, FSH, LH, ACTH	TSH	GH, TSH, FSH, LH	GH, TSH, ACTH	GH, TSH, FSH, LH, ACTH	GH, ACTH	GH, TSH, FSH, LH	ACTH; TSH	ACTH, TSH, PRL and probable GH deficiencies	GH, TSH, ACTH. [LH e FSH n.e.]	GH, ACTH, TSH [FSH and LH n.e]	GH(2y), TSH (3y)	GH (6y), TSH (10y)	GH, TSH (10y), ACTH (18y), LH/FSH (15y)	GH (transient)	GH, TSH, FSH/LH, ACTH	GH, FSH/LH*	GH, TSH	GH, TSH, FSH/LH, ACTH	GH, PRL, TSH, FSH/LH, ACTH	GH, TSH, ACTH	GH, TSH	present (n.s)	GH, TSH, ACTH	GH, TSH, PRL, ACTH	GH, TSH		GH, TSH, FSH, LH, PRL	GH, TSH	GH, TSH, ACTH	GH, TSH, ACTH
Neonatal disorders	//	//	//	//	___	___	RDS; hypoglycemia	___	___	___	___	//	//	//	jaundice; seizure; hypoglycemia	RDS; hypoglycemia	//	//	RDS; hypotonia	RDS; hypotonia, hyooglicemia	//	jaundice	//	//	//	//	//	//	//	//	//	hydrocephaly	RDS; neonatal sepsis; seizure; AbNormality of the skeletal system	//	//	//	//		RDS; hypoglycemia; jaundice	RDS; hypoglycemia; arterial hypotension; cardiac insufficiency; patent ductus arteriosus; atrial septal defect	RDS	//
Urogenital malformations	bilateral cryptorchidism	//	//	//	___	___	//	micropenis	//	//	//	___	___	___	___	micropenis; hypospadias	//	micropenis; bilateral cryptorchidism	micropenis; bilateral cryptorchidism	micropenis; unilateral cryptorchidism	//	//	//	hypospadias	//	micropenis	micropenis, pyelocaliceal duplicity	//	//	//	//	micropenis	//	___	//	//	//		//		//	//
Abnormal palate morphology	//	//	//	//	___	___	//	//	//	//	//	___	___	___	___	___	//	//	//	//	//	//	cleft	//	//	//	//	Arched	//	//	//	//	//	___	//	//	//		//		cleft palate/lip	//
BMI (U, N, O, Ob)	U	N	U	N	___	___	U	N	___	___	___	Ob	Ob	Ob		U	___	___	___	____	___	___	___	___	___	___	___	___	___	___	___	___	U	___	__	__	__		N		U	U
Bone age	delayed	delayed	delayed	___	___	___	___	___	___	___	___	delayed	delayed	___	___	___	___	___	___	____	___	___	___	___	___	___	___	___	___	___	___	___	___	___	__	__	__		___	___	___	___
Other feature(s)	//	hypovitaminosis D	//	___	___	___		___	___	___	___	___	___	___	___		//	//	Lung opacification on chest X-ray, facial dysmorphism	Lung opacification on chest X-ray, facial dysmorphism	___	___	___	___	___	//	Aortic coarctation	//	Bilateral papillary coloboma	//	Epilepsy	facial dysmorphism	OI*	___	//	//	ulnar valgus		___	___	facial dysmprphism and abNormalities, abNormal extremities, intellectual impairment (QI 40)	___
Other genetic findings	GLI2:c.250C>A (p.P702Q) maternally inherited	IGF1R:c.166G>A (p.Glu56Lys) pateranlly inherited	IGF1R:c.166G>A (p.Glu56Lys) pateranlly inherited	//	//	//	//	//	//	LHX4 c.778+14G>T [F] polymorphism	LHX4 p.Asn328Ser [M] polymorphism	//	//	//	//	//	//	//	HOMOZYGOUS STATUS OF THE VARIANT	HOMOZYGOUS STATUS OF THE VARIANT	//	//	//	//	//	//	//	//	//	//	//	//	COL1A2: c.1531G>T (p.G511C)	EGR4:c.65dupG (p.G22fs)[M]		c.895G>A,p.Ala299Thr in FGFR1	GLI2:c.3485A>G, p.Lys1162Arg, [F]		The deletion also encompassed CEP350, QSOX1, and ACBD6	The deleted encompassed at least 13 genes	The deleted region harbors about 80 genes
	CC, Corpus callosum;F, father, ; M, mother; WM, white matter																																							* microdel di 1.5 Mb (177642517-179133833)	*172,424,221-189,302,952(16.88 Mb)
	BMI: U (underweight), N (normalweight), O (overweight), Ob(obese)

## Sheet: doi 
Paper	this paper	this paper	this paper	Machinis(2001) [28]	Machinis(2001) [28]	Tajima2007 [24]	Castinetti (2008) [21]	Castinetti (2008)[21]	Castinetti (2008)[21]	Castinetti (2008) [21]	Pfaeffle (2008)[25]	Pfaeffle (2008)[25]	Pfaeffle (2008)[25]	Pfaeffle (2008)[25]	Tajima(2009) [30]	Takagi (2012)[31]	Takagi (2012)[31]	Gregory (2015)[27]	Gregory (2015)[27]	Rochette (2015)[56]	Rochette (2015)[56]	Rochette (2015)[56]	Rochette (2015)[56]	Rochette (2015)[56]	Cohen (2017)[23]	Cohen (2017)[23]	Cohen (2017)[23]	Cohen (2017)[23]	Cohen (2017)[23]	Cohen (2017)[23]	Cohen (2017)[23]	Hemwong (2019)[32]	Fang (2020)[33]	Vishnopolska (2021)[29]	Vishnopolska (2021)[29]	Vishnopolska (2021)[29]		Dateki (2010)[34]	Filges (2012)[35]	Capra (2013)[37]	Samarasinghe (2022)[36]
doi				10.1086/323764		10.1507/endocrj.k06-200	10.1210/jc.2007-2389				10.1210/jc.2007-1525				10.1055/s-0029-1225612	10.1371/journal.pone.0046008		10.1210/jc.2014-4484		10.1371/journal.pone.0126648					10.1210/jc.2016-3158							10.1016/j.jare.2019.10.006	10.1111/jcmm.15781	10.1210/clinem/dgab177				https://doi.org/10.1210/jc.2010-0150	10.1542/peds.2010-3849
